# Supplementary material for: Associations of Plasma Concentration Profiles of Dapagliflozin, a Selective Inhibitor of Sodium–Glucose Co-Transporter Type 2, with Its Effects in Japanese Patients with Type 2 Diabetes Mellitus
Source: Pharmaceuticals (Basel). 2022 Feb 7;15(2):203. doi: 10.3390/ph15020203 (PMC8880045; doi:10.3390/ph15020203)
Supplement: Supplementary file 1 [file pharmaceuticals-15-00203-s001.zip]

Archive with 1 entries (1 files):
- pharmaceuticals-1586138-supplementary.pdf
